# Supplementary material for: Evaluation of the Antimalarial Potential of a Combination of Terminalia macroptera and Erythrina sigmoidea: In Vitro and In Silico Assays
Source: J Parasitol Res. 2026 May 3;2026:2472782. doi: 10.1155/japr/2472782 (PMC13136524; doi:10.1155/japr/2472782)
Supplement: Supplementary file 1 — Supporting Information 1 File S1: Raw experimental data used for the determination of IC50 values in the cytotoxicity and antiplasmodial assays, including the datasets and calculations employed for IC50 determination. [file JAPR-2026-2472782-s001.xlsx]

## Sheet: Summary of activity
				Cytotoxicity results of combination on Vero cells lines
	Codifications				CC50 (µg/mL)
	Combinaisons	Proportions (A/B)		Combination	CC50 1	CC50 2	Mean CC50	SD
	C1	25/75		C3	217.2	216.9	217.05	0.212132
	C2	50/50		C2	202.6	203	202.8	0.282843
	C3	75/25		C1	197.6	195.7	196.65	1.3435
			Positive Control	Podophyllotoxin (µM)	0.0529	0.0529	0.0529	0
				DMSO (10%)	2.065	2.204	2.1345	0.0982878
	Legend: CC50: Cytotoxic Concentration 50; SD: Standard Deviation; HC50: Hemolytic Concentration 50; IC50: Inhibitory Concentration 50
				Hemolysis results of combination on O positive human erythrocyte
					HC50 (µg/mL)
				Combination	HC50 1	HC50 2	Mean HC50	SD
				C3	> 1000	> 1000	ND	ND
				C2	> 1000	> 1000	ND	ND
				C1	> 1000	> 1000	ND	ND
			Positive Control	Triton x (0,5%)	2.5258	2.5653	2.54555	0.0279307
		Antiplasmodial activity of Combination
				Activity on chloroquine sensitive (3D7) strain of P. falciparum
					IC50 (µg/mL)
				Combination	IC50 1	IC50 2	Mean IC50	SD
				C3	4.552	4.738	4.645	0.093
				C2	5.231	4.816	5.0235	0.2075
				C1	4.65	5.217	4.9335	0.2835
			Positive Control	Artemisinin (µM)	0.02251	0.02115	0.02183	0.00068
				Chloroquine (µM)	0.02273	0.02218	0.022455	0.000275
