# Supplementary material for: Evaluation of the Antimalarial Potential of a Combination of Terminalia macroptera and Erythrina sigmoidea: In Vitro and In Silico Assays
Source: J Parasitol Res. 2026 May 3;2026:2472782. doi: 10.1155/japr/2472782 (PMC13136524; doi:10.1155/japr/2472782)
Supplement: Supplementary file 2 — Supporting Information 2 File S2: Raw experimental data and calculations used for the determination of IC50 values in the antioxidant assays. [file JAPR-2026-2472782-s002.xlsx]

## Sheet: DPPH
		Vitamine C				EEj75% + EEa 25%
	N°	DO1	DO2	Var - Blanc	Inhibition	DO1	DO2	Var - Blanc	Inhibition
1µg/ml	1	0.043	0.428	0.285667	13.5653	0.046	0.493	0.347667	-5.19415
	2	0.044	0.37	0.226667	31.417	0.049	0.453	0.304667	7.81644
	3	0.042	0.475	0.333667	-0.958144	0.046	0.516	0.370667	-12.1533
	4	0.045	0.398	0.253667	23.2476	0.044	0.53	0.386667	-16.9945
	5	0.044	0.356	0.212667	35.6531	0.045	0.491	0.346667	-4.89158
	6	0.042	0.384	0.242667	26.5759	0.049	0.459	0.310667	6.00101
3µg/ml	1	0.046	0.343	0.197667	40.1916	0.055	0.504	0.349667	-5.79929
	2	0.047	0.308	0.161667	51.0842	0.045	0.563	0.418667	-26.6768
	3	0.045	0.232	0.0876667	73.4745	0.044	0.413	0.269667	18.4065
	4	0.043	0.217	0.0746667	77.408	0.045	0.424	0.279667	15.3807
	5	0.041	0.32	0.179667	45.6379	0.044	0.439	0.295667	10.5396
	6	0.043	0.289	0.146667	55.6228	0.047	0.435	0.288667	12.6576
10µg/ml	1	0.042	0.324	0.182667	44.7302	0.049	0.489	0.340667	-3.07615
	2	0.044	0.171	0.0276667	91.6288	0.051	0.549	0.398667	-20.6253
	3	0.046	0.157	0.0116667	96.47	0.05	0.443	0.293667	11.1447
	4	0.043	0.172	0.0296667	91.0237	0.048	0.503	0.355667	-7.61473
	5	0.042	0.218	0.0766667	76.8028	0.052	0.399	0.247667	25.063
	6	0.043	0.305	0.162667	50.7816	0.047	0.433	0.286667	13.2627
30µg/ml	1	0.046	0.224	0.0786667	76.1977	0.055	0.348	0.193667	41.4019
	2	0.043	0.165	0.0226667	93.1417	0.059	0.322	0.163667	50.4791
	3	0.043	0.095	-0.0473333	114.322	0.083	0.357	0.174667	47.1508
	4	0.045	0.157	0.0126667	96.1674	0.054	0.393	0.239667	27.4836
	5	0.042	0.26	0.118667	64.0948	0.057	0.462	0.305667	7.51387
	6	0.041	0.286	0.145667	55.9254	0.056	0.431	0.275667	16.591
100µg/ml	1	0.048	0.183	0.0356667	89.2083	0.08	0.278	0.0986667	70.1462
	2	0.061	0.175	0.0146667	95.5623	0.078	0.318	0.140667	57.4382
	3	0.044	0.2	0.0566667	82.8543	0.087	0.167	-0.0193333	105.85
	4	0.044	0.203	0.0596667	81.9465	0.079	0.324	0.145667	55.9254
	5	0.046	0.236	0.0906667	72.5668	0.082	0.227	0.0456667	86.1826
	6	0.042	0.078	-0.0633333	119.163	0.076	0.262	0.0866667	73.7771
300µg/ml	1	0.047	0.155	0.00866667	97.3777	0.129	0.197	-0.0313333	109.481
	2	0.044	0.13	-0.0133333	104.034	0.134	0.174	-0.0593333	117.953
	3	0.045	0.162	0.0176667	94.6546	0.129	0.212	-0.0163333	104.942
	4	0.045	0.195	0.0506667	84.6697	0.112	0.346	0.134667	59.2537
	5	0.044	0.172	0.0286667	91.3263	0.118	0.393	0.175667	46.8482
	6	0.043	0.14	-0.00233333	100.706	0.15	0.32	0.0706667	78.6183
	Blanc	1	0.045	0.118	0.073
		2	0.045	0.164	0.119
		3	0.045	0.176	0.131
		4	0.043	0.161	0.118
		5	0.043	0.103	0.06
		6	0.044	0.139	0.095
					0.0993333	0.0993333
	Tneg	1	0.05	0.447	0.397
		2	0.046	0.504	0.458
		3	0.045	0.523	0.478
		4	0.044	0.498	0.454
		5	0.043	0.498	0.455
		6	0.045	0.382	0.337
					0.429833	0.429833	0.3305
							0.3305

## Sheet: Frapp
		Vitamine C
		1µg/ml	3µg/ml	10µg/ml	30µg/ml	100µg/ml	300µg/ml
		0.104	0.282	0.724	1.692	2.058	2.071
		0.114	0.274	0.643	1.719	2.094	2.094
		0.075	0.225	0.66	1.75	2.074	2.08
		0.118	0.246	0.668	1.749	2.109	2.078
		0.13	0.214	0.652	1.692	2.069	2.082
		0.174	0.25	0.692	1.769	2.061	2.072
		EEj75% + EEa25%
		1µg/ml	3µg/ml	10µg/ml	30µg/ml	100µg/ml	300µg/ml
		0.053	0.085	0.108	0.286	0.615	1.775
		0.07	0.08	0.064	0.324	0.595	1.793
		0.044	0.098	0.101	0.337	0.582	1.834
		0.092	0.097	0.096	0.312	0.612	1.772
		0.61	0.078	0.145	0.279	0.692	1.84
		0.045	0.102	0.092	0.342	0.588	1.96

## Sheet: NO
		N°	DO1	[µmol/ml]	inhibition
Vitamine C	1µg/ml	1	0.293	20.7801	-23.2819
		2	0.209	14.8227	12.0617
		3	0.209	14.8227	12.0617
		4	0.349	24.7518	-46.8443
		5	0.214	15.1773	9.95792
		6	0.117	8.29787	50.7714
	3µg/ml	1	0.067	4.75177	71.8093
		2	0.284	20.1418	-19.4951
		3	0.11	7.80142	53.7167
		4	0.299	21.2057	-25.8065
		5	0.178	12.6241	25.1052
		6	0.203	14.3972	14.5863
	10µg/ml	1	0.133	9.43262	44.0393
		2	0.185	13.1206	22.1599
		3	0.171	12.1277	28.0505
		4	0.134	9.50355	43.6185
		5	0.253	17.9433	-6.45161
		6	0.174	12.3404	26.7882
	30µg/ml	1	0.065	4.60993	72.6508
		2	0.124	8.79433	47.8261
		3	0.197	13.9716	17.1108
		4	0.101	7.16312	57.5035
		5	0.182	12.9078	23.4222
		6	0.086	6.09929	63.8149
	100µg/ml	1	0.09	6.38298	62.1318
		2	0.096	6.80851	59.6073
		3	0.103	7.30496	56.662
		4	0.181	12.8369	23.8429
		5	0.094	6.66667	60.4488
		6	0.075	5.31915	68.4432
	300µg/ml	1	0.093	6.59574	60.8696
		2	0.078	5.53191	67.1809
		3	0.07	4.96454	70.547
		4	0.089	6.31206	62.5526
		5	0.055	3.90071	76.8583
		6	0.096	6.80851	59.6073
Eej75 + EEa25	1µg/ml	1	0.194	13.7589	18.3731
		2	0.247	17.5177	-3.92707
		3	0.287	20.3546	-20.7574
		4	0.125	8.86525	47.4053
		5	0.186	13.1915	21.7391
		6	0.306	21.7021	-28.7518
	3µg/ml	1	0.314	22.2695	-32.1178
		2	0.216	15.3191	9.11641
		3	0.198	14.0426	16.69
		4	0.099	7.02128	58.345
		5	0.198	14.0426	16.69
		6	0.271	19.2199	-14.0252
	10µg/ml	1	0.193	13.6879	18.7938
		2	0.147	10.4255	38.1487
		3	0.169	11.9858	28.892
		4	0.211	14.9645	11.2202
		5	0.132	9.3617	44.46
		6	0.206	14.6099	13.324
	30µg/ml	1	0.134	9.50355	43.6185
		2	0.136	9.64539	42.777
		3	0.177	12.5532	25.5259
		4	0.18	12.766	24.2637
		5	0.099	7.02128	58.345
		6	0.175	12.4113	26.3675
	100µg/ml	1	0.099	7.02128	58.345
		2	0.134	9.50355	43.6185
		3	0.127	9.00709	46.5638
		4	0.082	5.8156	65.4979
		5	0.107	7.58865	54.979
		6	0.091	6.4539	61.7111
	300µg/ml	1	0.161	11.4184	32.2581
		2	0.104	7.37589	56.2412
		3	0.136	9.64539	42.777
		4	0.135	9.57447	43.1978
		5	0.09	6.38298	62.1318
		6	0.108	7.65957	54.5582
	Temoin Negatif	1	0.245	17.3759
		2	0.261	18.5106
		3	0.207	14.6809
				16.8558
	0	0.046	0.05	0.048	0
	1.56	0.077	0.079	0.078	0.03
	3.125	0.119	0.112	0.1155	0.0675
	6.25	0.159	0.157	0.158	0.11
	12.5	0.243	0.244	0.2435	0.1955
	25	0.437	0.425	0.431	0.383
	50	0.762	0.765	0.7635	0.7155
	100	1.462	1.424	1.443	1.395

## Sheet: H2O2
			N°	DO1
	Vitamine C	1µg/ml	1	0.009
			2	0.017
			3	-0.002
			4	0.024
			5	0.016
			6	-0.005
		3µg/ml	1	0.03
			2	0.041
			3	-0.028
			4	0.041
			5	0.015
			6	0.031
		10µg/ml	1	0.05
			2	0.012
			3	0.024
			4	0.033
			5	0.043
			6	0.022
		30µg/ml	1	0.102
			2	0.099
			3	0.087
			4	0.121
			5	0.111
			6	0.0118
		100µg/ml	1	0.225
			2	0.248
			3	0.301
			4	0.287
			5	0.209
			6	0.257
		300µg/ml	1	0.781
			2	0.752
			3	0.697
			4	0.901
			5	0.865
			6	0.736
	Eej75 + EEa25	1µg/ml	1	0.012
			2	0.018
			3	0.041
			4	-0.033
			5	0.013
			6	0.002
		3µg/ml	1	0.015
			2	0.022
			3	0.022
			4	0.031
			5	0.04
			6	0.024
		10µg/ml	1	-0.003
			2	0.06
			3	0.045
			4	0.039
			5	0.042
			6	0.044
		30µg/ml	1	0.109
			2	0.136
			3	0.095
			4	0.099
			5	0.103
			6	0.117
		100µg/ml	1	0.331
			2	0.329
			3	0.287
			4	0.294
			5	0.274
			6	0.306
		300µg/ml	1	0.665
			2	0.712
			3	0.901
			4	0.825
			5	0.654
			6	0.763
